# Supplementary material for: Clinical Applications of Virtual and Augmented Reality in Radiology: A Scoping Review
Source: J Clin Med. 2025 Oct 21;14(20):7438. doi: 10.3390/jcm14207438 (PMC12565096; doi:10.3390/jcm14207438)
Supplement: Supplementary file 1 [file jcm-14-07438-s001.zip]

Archive with 1 entries (1 files):
- jcm-3810616-supplementary.pdf
